# Supplementary material for: Evolution of myxozoan mitochondrial genomes: insights from myxobolids
Source: BMC Genomics. 2024 Apr 22;25:388. doi: 10.1186/s12864-024-10254-w (PMC11034133; doi:10.1186/s12864-024-10254-w)
Supplement: Supplementary file 3 — Supplementary Material 3 [file 12864_2024_10254_MOESM3_ESM.xlsx]

## Sheet: Codon usage cannonical genes
Additionnal File 3a: Codon usage of the five cannonical genes present in Myxozoa (i.e. cob, cox1, cox1, nad1, nad5). Missing codons within a species are indicated in yellow.
		Myxobolus honghuensis			Myxobolus shantungensis			Myxobolus wullii			Thelohanellus kitauei			Sphaeromyxa zaharoni
Codon	AA	% of AA	% of all	Frequency	% of AA	% of all	Frequency	% of AA	% of all	Frequency	% of AA	% of all	Frequency	% of AA	% of all	Frequency
GCA	A	0.154	0.00103573	2	0	0	0	0.238	0.00256542	5	0.471	0.00417755	8	0.15	0.00322234	6
GCC	A	0.154	0.00103573	2	0.273	0.00157233	3	0.143	0.00153925	3	0	0	0	0.075	0.00161117	3
GCG	A	0	0	0	0.091	0.000524109	1	0	0	0	0	0	0	0.025	0.000537057	1
GCT	A	0.692	0.0046608	9	0.636	0.00366876	7	0.619	0.00667009	13	0.529	0.00469974	9	0.75	0.0161117	30
TGC	C	0.07	0.0015536	3	0.158	0.00157233	3	0	0	0	0.027	0.000522193	1	0.178	0.00429646	8
TGT	C	0.93	0.0207147	40	0.842	0.00838574	16	1	0.0133402	26	0.973	0.018799	36	0.822	0.0198711	37
GAC	D	0.064	0.0015536	3	0.081	0.00157233	3	0.103	0.00205233	4	0.139	0.00261097	5	0.127	0.0037594	7
GAT	D	0.936	0.0227861	44	0.919	0.0178197	34	0.897	0.0179579	35	0.861	0.016188	31	0.873	0.0257787	48
GAA	E	0.75	0.0124288	24	0.711	0.0167715	32	0.775	0.0159056	31	0.58	0.0151436	29	0.361	0.0118153	22
GAG	E	0.25	0.00414293	8	0.289	0.00681342	13	0.225	0.00461775	9	0.42	0.0109661	21	0.639	0.0209452	39
TTC	F	0.024	0.0062144	12	0.057	0.00890985	17	0.048	0.0112878	22	0.107	0.016188	31	0.051	0.00644468	12
TTT	F	0.976	0.251165	485	0.943	0.146751	280	0.952	0.223704	436	0.893	0.13577	260	0.949	0.120301	224
GGA	G	0.218	0.00880373	17	0.452	0.0220126	42	0.181	0.00769625	15	0.375	0.0219321	42	0.28	0.0263158	49
GGC	G	0.038	0.0015536	3	0.032	0.00157233	3	0.036	0.00153925	3	0	0	0	0.069	0.00644468	12
GGG	G	0.167	0.00673226	13	0.204	0.00995807	19	0.217	0.00923551	18	0.268	0.0156658	30	0.394	0.0370569	69
GGT	G	0.577	0.023304	45	0.312	0.0151992	29	0.566	0.0241149	47	0.357	0.0208877	40	0.257	0.0241676	45
CAC	H	0.1	0.00103573	2	0.214	0.00314465	6	0.111	0.00153925	3	0.138	0.00208877	4	0.1	0.00161117	3
CAT	H	0.9	0.0093216	18	0.786	0.0115304	22	0.889	0.012314	24	0.862	0.0130548	25	0.9	0.0145005	27
ATA	I	0.211	0.0284827	55	0.387	0.0660377	126	0.222	0.0297589	58	0.412	0.0522193	100	0.331	0.0236305	44
ATC	I	0.008	0.00103573	2	0.049	0.00838574	16	0.038	0.00513084	10	0.041	0.00522193	10	0.038	0.00268528	5
ATT	I	0.782	0.105645	204	0.564	0.0964361	184	0.739	0.0990251	193	0.547	0.0694517	133	0.632	0.0451128	84
AAA	K	0.848	0.034697	67	0.804	0.0387841	74	0	0	0	0.705	0.032376	62	0.296	0.00859291	16
AAG	K	0.152	0.0062144	12	0.196	0.00943396	18	1	0.0205233	40	0.295	0.013577	26	0.704	0.0204082	38
CTA	L	0.02	0.00258933	5	0.07	0.0104822	20	0.041	0.00564392	11	0.075	0.0125326	24	0.015	0.00214823	4
CTC	L	0.004	0.000517866	1	0.007	0.00104822	2	0.019	0.00256542	5	0.025	0.00417755	8	0.004	0.000537057	1
CTG	L	0.004	0.000517866	1	0.003	0.000524109	1	0.004	0.000513084	1	0.013	0.00208877	4	0.027	0.0037594	7
CTT	L	0.024	0.0031072	6	0.045	0.00681342	13	0.071	0.00974859	19	0.11	0.0182768	35	0.076	0.0107411	20
TTA	L	0.878	0.111341	215	0.791	0.118973	227	0.742	0.101591	198	0.726	0.120627	231	0.413	0.0585392	109
TTG	L	0.069	0.00880373	17	0.084	0.0125786	24	0.124	0.0169318	33	0.05	0.00835509	16	0.466	0.066058	123
ATG	M	0.917	0.0113931	22	0.958	0.0120545	23	0.941	0.0164187	32	0.92	0.0120104	23	0.987	0.0402793	75
ATT	M	0.083	0.00103573	2	0	0	0	0.029	0.000513084	1	0	0	0	0	0	0
TTA	M	0	0	0	0.042	0.000524109	1	0.029	0.000513084	1	0.08	0.00104439	2	0.013	0.000537057	1
AAC	N	0.018	0.00103573	2	0.156	0.0110063	21	0.068	0.00461775	9	0.176	0.00678851	13	0.163	0.0037594	7
AAT	N	0.982	0.0574832	111	0.844	0.0597484	114	0.932	0.0636224	124	0.824	0.0318538	61	0.837	0.019334	36
CCA	P	0.45	0.0046608	9	0.667	0.00733753	14	0.6	0.006157	12	0.409	0.00469974	9	0.105	0.00214823	4
CCC	P	0	0	0	0	0	0	0.05	0.000513084	1	0.318	0.00365535	7	0.079	0.00161117	3
CCG	P	0	0	0	0	0	0	0.05	0.000513084	1	0	0	0	0.026	0.000537057	1
CCT	P	0.55	0.00569653	11	0.333	0.00366876	7	0.3	0.0030785	6	0.273	0.00313316	6	0.789	0.0161117	30
CAA	Q	1	0.00517866	10	1	0.00524109	10	0.75	0.00461775	9	0.65	0.00678851	13	0.667	0.00429646	8
CAG	Q	0	0	0	0	0	0	0.25	0.00153925	3	0.35	0.00365535	7	0.333	0.00214823	4
AGA	R	0.81	0.00880373	17	0.783	0.00943396	18	0.714	0.0153925	30	0.656	0.0109661	21	0.808	0.0112782	21
AGG	R	0.19	0.00207147	4	0.174	0.00209644	4	0.286	0.006157	12	0.344	0.00574413	11	0.192	0.00268528	5
CGA	R	0	0	0	0	0	0	0	0	0	0	0	0	0	0	0
CGC	R	0	0	0	0	0	0	0	0	0	0	0	0	0	0	0
CGG	R	0	0	0	0	0	0	0	0	0	0	0	0	0	0	0
CGT	R	0	0	0	0.043	0.000524109	1	0	0	0	0	0	0	0	0	0
AGC	S	0.021	0.0015536	3	0.038	0.00314465	6	0	0	0	0.026	0.00261097	5	0.052	0.00483351	9
AGT	S	0.433	0.0315898	61	0.288	0.0235849	45	0.38	0.0277065	54	0.327	0.0334204	64	0.366	0.0338346	63
TCA	S	0.128	0.0093216	18	0.263	0.0214885	41	0.155	0.0112878	22	0.189	0.0193211	37	0.047	0.00429646	8
TCC	S	0.014	0.00103573	2	0.045	0.00366876	7	0.021	0.00153925	3	0.031	0.00313316	6	0.023	0.00214823	4
TCG	S	0	0	0	0.006	0.000524109	1	0.028	0.00205233	4	0	0	0	0.023	0.00214823	4
TCT	S	0.404	0.0295184	57	0.359	0.0293501	56	0.415	0.0302719	59	0.429	0.0438642	84	0.488	0.0451128	84
ACA	T	0.263	0.00258933	5	0.338	0.0125786	24	0.385	0.00513084	10	0.333	0.0109661	21	0.179	0.0037594	7
ACC	T	0.053	0.000517866	1	0.127	0.00471698	9	0.038	0.000513084	1	0.111	0.00365535	7	0.103	0.00214823	4
ACG	T	0	0	0	0.028	0.00104822	2	0	0	0	0.032	0.00104439	2	0.128	0.00268528	5
ACT	T	0.684	0.00673226	13	0.507	0.0188679	36	0.577	0.00769625	15	0.524	0.0172324	33	0.59	0.0123523	23
GTA	V	0.121	0.00569653	11	0.235	0.00995807	19	0.137	0.00718317	14	0.359	0.0240209	46	0.175	0.0225564	42
GTC	V	0.044	0.00207147	4	0.025	0.00104822	2	0.01	0.000513084	1	0.039	0.00261097	5	0.021	0.00268528	5
GTG	V	0.044	0.00207147	4	0.012	0.000524109	1	0.078	0.00410467	8	0.133	0.00887728	17	0.221	0.028464	53
GTT	V	0.791	0.0372864	72	0.728	0.0309224	59	0.775	0.0405336	79	0.469	0.0313316	60	0.583	0.075188	140
TGA	W	0.609	0.00725013	14	0.483	0.00733753	14	0.4	0.00513084	10	0.611	0.0114883	22	0	0	0
TGG	W	0.391	0.0046608	9	0.517	0.00786164	15	0.6	0.00769625	15	0.389	0.0073107	14	1	0.0161117	30
TAC	Y	0.06	0.0046608	9	0.195	0.0120545	23	0.102	0.00769625	15	0.117	0.00574413	11	0.078	0.0037594	7
TAT	Y	0.94	0.073537	142	0.805	0.0497904	95	0.898	0.067727	132	0.883	0.043342	83	0.922	0.0445757	83
TAA	*	1	0.0015536	3	0.8	0.00209644	4	1	0.00205233	4	0.75	0.00156658	3	1	0.00161117	3
TAG	*	0	0	0	0.2	0.000524109	1	0	0	0	0.25	0.000522193	1	0	0	0
Sum			1	1931		1	1908		1	1949		1	1915		1	1862
MAX			0.251165			0.146751			0.223704			0.13577			0.120301

## Sheet: Codon usage all ORF
Additionnal File 3b: Codon usage of all myxozoan mt ORFs (including cannonical genes). Missing codons within a species are indicated in yellow.
		Myxobolus honghuensis			Myxobolus shantungensis			Myxobolus wullii			Thelohanellus kitauei			Sphaeromyxa zaharoni
		(13 OFRs)			(14 ORFs)			(15 ORFs)			(15 ORFs)			(17 ORFs)
Codon	AA	% of AA	% of all	Frequency	% of AA	% of all	Frequency	% of AA	% of all	Frequency	% of AA	% of all	Frequency	% of AA	% of all	Frequency
GCA	A	0.152	0.00131184	7	0.111	0.000489157	3	0.246	0.00248624	14	0.444	0.00253526	16	0.165	0.00445898	30
GCC	A	0.217	0.00187406	10	0.222	0.000978314	6	0.123	0.00124312	7	0.056	0.000316907	2	0.099	0.00267539	18
GCG	A	0	0	0	0.074	0.000326105	2	0.053	0.000532765	3	0	0	0	0.077	0.00208086	14
GCT	A	0.63	0.00543478	29	0.593	0.00260884	16	0.579	0.00586042	33	0.5	0.00285216	18	0.659	0.0178359	120
TGC	C	0.08	0.00168666	9	0.13	0.00146747	9	0.102	0.00177588	10	0.06	0.00110917	7	0.102	0.00237812	16
TGT	C	0.92	0.0194903	104	0.87	0.00978314	60	0.898	0.0156278	88	0.94	0.0172714	109	0.898	0.0209572	141
GAC	D	0.139	0.00449775	24	0.1	0.0034241	21	0.12	0.00372936	21	0.1	0.00269371	17	0.131	0.00445898	30
GAT	D	0.861	0.0279235	149	0.9	0.0308169	189	0.88	0.0273486	154	0.9	0.0242434	153	0.869	0.0295779	199
GAA	E	0.721	0.0232384	124	0.667	0.0270667	166	0.59	0.018114	102	0.547	0.0175883	111	0.366	0.0167955	113
GAG	E	0.279	0.0089955	48	0.333	0.0135333	83	0.41	0.0126088	71	0.453	0.0145777	92	0.634	0.029132	196
TTC	F	0.038	0.00768366	41	0.065	0.00945704	58	0.049	0.00976736	55	0.098	0.0141024	89	0.113	0.0120392	81
TTT	F	0.962	0.192466	1027	0.935	0.13566	832	0.951	0.189664	1068	0.902	0.130249	822	0.888	0.0949762	639
GGA	G	0.226	0.00824588	44	0.42	0.0136964	84	0.232	0.00834665	47	0.332	0.0148946	94	0.331	0.0292806	197
GGC	G	0.041	0.00149925	8	0.035	0.00114137	7	0.074	0.00266383	15	0.007	0.000316907	2	0.062	0.00549941	37
GGG	G	0.2	0.00730885	39	0.205	0.00668515	41	0.222	0.00799148	45	0.24	0.0107748	68	0.343	0.030321	204
GGT	G	0.533	0.0194903	104	0.34	0.0110876	68	0.473	0.0170485	96	0.42	0.018856	119	0.264	0.0233353	157
CAC	H	0.275	0.00262369	14	0.226	0.00228273	14	0.132	0.00177588	10	0.182	0.00221835	14	0.152	0.00178359	12
CAT	H	0.725	0.00693403	37	0.774	0.00782651	48	0.868	0.0117208	66	0.818	0.00998257	63	0.848	0.00995838	67
ATA	I	0.281	0.0316717	169	0.397	0.0580466	356	0.224	0.0246848	139	0.38	0.0451592	285	0.373	0.0254162	171
ATC	I	0.037	0.00412294	22	0.044	0.00635904	39	0.042	0.0046173	26	0.049	0.00586278	37	0.041	0.00282402	19
ATT	I	0.683	0.077024	411	0.559	0.0816892	501	0.734	0.0808027	455	0.571	0.0678181	428	0.586	0.0399822	269
AAA	K	0.804	0.059033	315	0.842	0.0601663	369	0.364	0.0166933	94	0.651	0.0416733	263	0.357	0.0187277	126
AAG	K	0.196	0.0144303	77	0.158	0.0112506	69	0.636	0.0291245	164	0.349	0.0223419	141	0.643	0.0337396	227
CTA	L	0.047	0.00618441	33	0.066	0.00962009	59	0.051	0.00657077	37	0.082	0.0126763	80	0.029	0.00416171	28
CTC	L	0.003	0.000374813	2	0.008	0.00114137	7	0.012	0.0015983	9	0.03	0.00459515	29	0.013	0.00178359	12
CTG	L	0.003	0.000374813	2	0.011	0.00163052	10	0.007	0.000887942	5	0.01	0.00158453	10	0.042	0.0059453	40
CTT	L	0.072	0.00955772	51	0.08	0.0117398	72	0.097	0.0126088	71	0.134	0.020599	130	0.119	0.0169441	114
TTA	L	0.798	0.106072	566	0.779	0.114137	700	0.689	0.0891494	502	0.677	0.104421	659	0.406	0.0578181	389
TTG	L	0.078	0.0103073	55	0.057	0.00831567	51	0.144	0.0186468	105	0.067	0.0102995	65	0.392	0.0558859	376
ATA	M	0.029	0.000374813	2	0	0	0	0.024	0.000355177	2	0	0	0	0	0	0
ATC	M	0.015	0.000187406	1	0	0	0	0	0	0	0.011	0.000158453	1	0	0	0
ATG	M	0.882	0.0112444	60	0.943	0.0107615	66	0.904	0.0133191	75	0.926	0.0137855	87	0.973	0.0324019	218
ATT	M	0.044	0.000562219	3	0.014	0.000163052	1	0.024	0.000355177	2	0.021	0.000316907	2	0.013	0.000445898	3
TTA	M	0	0	0	0.043	0.000489157	3	0.048	0.000710353	4	0.043	0.000633814	4	0.013	0.000445898	3
TTG	M	0.029	0.000374813	2	0	0	0	0	0	0	0	0	0	0	0	0
AAC	N	0.133	0.00955772	51	0.181	0.0163052	100	0.094	0.00710353	40	0.169	0.00839804	53	0.133	0.00371581	25
AAT	N	0.867	0.0624063	333	0.819	0.0738627	453	0.906	0.0687267	387	0.831	0.0411979	260	0.867	0.0242271	163
CCA	P	0.405	0.00562219	30	0.608	0.00782651	48	0.58	0.00834665	47	0.307	0.00491206	31	0.141	0.00267539	18
CCC	P	0.095	0.00131184	7	0.038	0.000489157	3	0.074	0.00106553	6	0.188	0.00301062	19	0.156	0.00297265	20
CCG	P	0.027	0.000374813	2	0.013	0.000163052	1	0.012	0.000177588	1	0.01	0.000158453	1	0.047	0.000891795	6
CCT	P	0.473	0.00655922	35	0.342	0.00440241	27	0.333	0.00479489	27	0.495	0.00792267	50	0.656	0.0124851	84
CAA	Q	0.629	0.00412294	22	0.872	0.00554378	34	0.722	0.00692595	39	0.615	0.00633814	40	0.339	0.00282402	19
CAG	Q	0.371	0.00243628	13	0.128	0.000815262	5	0.278	0.00266383	15	0.385	0.00396134	25	0.661	0.00549941	37
AGA	R	0.596	0.0104948	56	0.711	0.0112506	69	0.529	0.0147398	83	0.586	0.0141024	89	0.838	0.0298751	201
AGG	R	0.33	0.0058096	31	0.258	0.00407631	25	0.382	0.0106553	60	0.414	0.00998257	63	0.158	0.00564804	38
CGA	R	0.032	0.000562219	3	0	0	0	0.038	0.00106553	6	0	0	0	0	0	0
CGC	R	0	0	0	0	0	0	0.013	0.000355177	2	0	0	0	0	0	0
CGG	R	0	0	0	0	0	0	0	0	0	0	0	0	0	0	0
CGT	R	0.043	0.000749625	4	0.031	0.000489157	3	0.038	0.00106553	6	0	0	0	0.004	0.000148633	1
AGC	S	0.026	0.00187406	10	0.06	0.00407631	25	0.023	0.00177588	10	0.026	0.00253526	16	0.044	0.00341855	23
AGT	S	0.451	0.0326087	174	0.312	0.0211968	130	0.353	0.0273486	154	0.366	0.0353351	223	0.368	0.0285375	192
TCA	S	0.14	0.0101199	54	0.245	0.0166313	102	0.172	0.0133191	75	0.151	0.0145777	92	0.073	0.00564804	38
TCC	S	0.047	0.00337331	18	0.036	0.00244579	15	0.039	0.003019	17	0.039	0.00380288	24	0.034	0.00267539	18
TCG	S	0	0	0	0.007	0.000489157	3	0.021	0.0015983	9	0	0	0	0.019	0.00148633	10
TCT	S	0.337	0.0243628	130	0.341	0.0231534	142	0.392	0.0303676	171	0.418	0.0404056	255	0.462	0.0358205	241
ACA	T	0.349	0.00712144	38	0.352	0.0132072	81	0.264	0.006038	34	0.301	0.0102995	65	0.199	0.00445898	30
ACC	T	0.138	0.00281109	15	0.126	0.00472852	29	0.085	0.00195347	11	0.088	0.00301062	19	0.066	0.00148633	10
ACG	T	0.028	0.000562219	3	0.03	0.00114137	7	0.008	0.000177588	1	0.023	0.000792267	5	0.093	0.00208086	14
ACT	T	0.486	0.00993253	53	0.491	0.0184249	113	0.643	0.0147398	83	0.588	0.0201236	127	0.642	0.0144174	97
GTA	V	0.211	0.00993253	53	0.21	0.00864177	53	0.163	0.00816906	46	0.305	0.0185391	117	0.219	0.0231867	156
GTC	V	0.048	0.00224888	12	0.028	0.00114137	7	0.053	0.00266383	15	0.052	0.00316907	20	0.063	0.00668847	45
GTG	V	0.084	0.00393553	21	0.04	0.00163052	10	0.089	0.00443971	25	0.099	0.00602123	38	0.212	0.0224435	151
GTT	V	0.657	0.030922	165	0.722	0.0296755	182	0.695	0.0348073	196	0.543	0.0329583	208	0.506	0.0536564	361
TGA	W	0.532	0.00468516	25	0.455	0.00570683	35	0.441	0.0046173	26	0.492	0.0091903	58	0.008	0.000148633	1
TGG	W	0.468	0.00412294	22	0.545	0.0068482	42	0.559	0.00586042	33	0.508	0.00950721	60	0.992	0.0194709	131
TAC	Y	0.072	0.00505997	27	0.181	0.0110876	68	0.106	0.00799148	45	0.126	0.0068135	43	0.094	0.00535077	36
TAT	Y	0.928	0.06503	347	0.819	0.0502201	308	0.894	0.0674836	380	0.874	0.0473776	299	0.906	0.0512782	345
TAA	*	0.8	0.00149925	8	0.786	0.00179358	11	0.9	0.0015983	9	0.75	0.00142608	9	0.615	0.00118906	8
TAG	*	0.2	0.000374813	2	0.214	0.000489157	3	0.1	0.000177588	1	0.25	0.00047536	3	0.385	0.000743163	5
Sum			1	5336		1	6133		1	5631		1	6311		1	6728
MAX			0.192466			0.13566			0.189664			0.130249			0.0949762
